# Supplementary material for: A single dose of quadrivalent human papillomavirus (HPV) vaccine is immunogenic and reduces HPV detection rates in young women in Mongolia, six years after vaccination
Source: Vaccine. 2020 Jun 2;38(27):4316–24. doi: 10.1016/j.vaccine.2020.04.041 (PMC7254061; doi:10.1016/j.vaccine.2020.04.041)
Supplement: Supplementary data 3 [file mmc3.xml]

<?xml version="1.0" encoding="utf-8" standalone="no"?>
<data>
  <datasets>
    <author>tsetsegsaikhan@yahoo.com</author>
    <type>0</type>
    <dataset>
      <value>4</value>
      <reason>Data will be made available on request</reason>
      <comments />
    </dataset>
  </datasets>
</data>
